# Supplementary material for: Community-led comparative genomic and phenotypic analysis of the aquaculture pathogen Pseudomonas baetica a390T sequenced by Ion semiconductor and Nanopore technologies
Source: FEMS Microbiol Lett. 2018 Mar 22;365(9):fny069. doi: 10.1093/femsle/fny069 (PMC5909648; doi:10.1093/femsle/fny069)
Supplement: Supplementary Data [file fny069_supp.zip]

Archive with 3 entries (3 files):
- Final Supplementary figures.docx
- selected.finalAntismash.gbk
- Supplementary ANI tables.pptx
